# Supplementary material for: Loss of polarity alters proliferation and differentiation in low-grade endometrial cancers by disrupting Notch signaling
Source: PLoS One. 2017 Dec 5;12(12):e0189081. doi: 10.1371/journal.pone.0189081 (PMC5716545; doi:10.1371/journal.pone.0189081)
Supplement: S1 Dataset — Spreadsheet providing individual data points for the data acquired in the manuscript. Data points are divided between specific figures on distinct tabs. (XLSX) [file pone.0189081.s007.xlsx]

## Sheet: Figure 1
% Epithelial with Ezrin	Normal	G1 EEC	G2 EEC	% Epithelial with Par3	Normal	G1 EEC	G2 EEC
	94.7917	27.5	8.33333		100	0	29.9145
	74	22.6415	8.62069		49.2537	0	8.4507
	82	18.6046	3.44828		93.2432	0	76.8293
		30	2.85714		70.5128	0	35.1852
			0		21.1538	0	31.9328
					63.8298	0	21.875
					24.3243	0	4.83871
					97.0588	95.7447	1.06383
					95.3125	52.2727	6.15385
					90.9091	13.7931	64.2857
					97.4359	0	15.0943
					100	0	29.5454
					94.8276	0	10.1449
					96.1539	0	0
					96.7742	90	80.7692
					94.1176	45.946	10.6557
					95.4545	0	51.4286
					100	0
					100	32.2581
					90.9091	0
					80.3571	17.5
					47.7876
					94.6667
					76.1905
					89.6552
					90.1409
					75
					95.8333
					92.3913
					92.4051
					97.8022
					97.6744

## Sheet: Figure 2
Par3 to E-cadherin Localization in Lumens
	Normal			Cancer
	Mean	SEM	N	Mean	SEM	N
	0.884615	0.202766	32	0.142857	0.157334	38

## Sheet: Figure 3
% of Cysts	Multi-Lumen		Single Lumen			Scr-shRNA	ZO-1	E-cadherin	Par3 kd	E-cadherin	ZO-1	Ezrin kd	E-cadherin	ZO-1		TER	Scr-shRNA			Ezrin kd			Par3 kd
Scr-ShRNA	5.71429	6.32184	94.2857	93.6782			95	90		1130	462		330	157		0	0.5	0	-1	0.5	-0.5	0.5	-1	-1	-1
Par3 kd	67.3469	69.1358	32.6531	30.8642			124	80		1078	431		272	137		12	59.5	84.5	69	83	86	86	39	27.5	40
Ezrin kd	84.6154	73.6434	15.3846	26.3566			106	49		1126	398		212	181		24	286	400.5	314	54.5	49.5	52.5	128.5	111.5	120
							124	60		1002	397		274	194		48	610	615	602.5	57.5	52	55.5	412	289.5	352
% of Cysts	Abnormal Cilia	Cilia					82	81		1146	442		208	177		72	907	791	906	65	57	59	496.5	472.5	493.5
Scr-shRNA	1.6129	98.3871					117	71		1007	553		244	215		96	809	629.5	850.5	66	59	60	544.5	513.5	561
Par3 kd	87.6712	12.3288					102	73		1070	729		189	239
Ezrin kd	84.6154	15.3846					167	62		886	737		142	233
							163	88		1032	937		110	219
							132	46		809	966		147	163
							102	63		806	1063		121	208
							115	68		767	1233		137	172
							105	85		597	1127		180	185
							104	109		598	1171		202	198
							131	129		716	1016		318	168
							85	123		534	655		246	154
							112	101		547	588		174	174
							96	64		663	470		168	233
							108	93		704	394		128	228
							116	75		967	364		160	226
							69	80		855	329		133	233
							115	76		955	351		183	225
							130	71		974	368		203	221
							87	84		840	387		277	217
							103	128		892	378		200	219
							79	79		799	334		300	216
							76	96		739	350		260	216
							82	136		696	356		458	202
							96	123		842	295		476	203
							108	175		691	297		600	181
							72	203		626	291		448	211
							116	189		613	307		503	181
							103	196		583	313		536	176
							99	216		763	233		386	192
							95	229		485	250		278	194
							66	307		359	265		266	208
							127	301		520	308		283	199
							126	421		499	234		371	165
							141	387		455	267		349	241
							159	448		407	237		298	208
							125	384		366	216		286	204
							129	478		370	243		292	249
							170	647		495	244		252	237
							187	825		537	262		391	192
							239	992		502	295		518	267
							230	1163		495	257		370	211
							304	1192		463	261		467	223
							239	1296		504	268		504	227
							371	1396		568	330		462	225
							275	1347		581	316		678	299
							261	1339		436	345		817	265
							323	1281		382	290		983	249
							295	1155		359	300		934	351
							281	1178		391	295		1002	294
							254	1148		396	223		926	286
							478	1191		347	223		958	306
							370	1216		290	226		806	315
							434	1436		351	225		893	274
							479	1434		377	244		752	283
							376	1619		422	231		622	218
							431	1669		477	278		478	241
							554	1638		504	241		360	206
							481	1549		452	233		323	249
							470	1538		442	189		269	241
							599	1404		448	203		248	190
							565	1286		398	210		235	181
							688	1180		366	210		145	204
							784	924		339	214		126	164
							790	951		375	193		140	162
							995	788		351	216		112	155
							873	517		309	226		202	138
							1081	526		314	230		126	162
							995	500		287	254		111	181
							1197	476		343	227		104	183
							1460	451		448	200		118	208
							1512	380		293	225		230	240
							2096	495		263	225		190	229
							1814	453		288	300		154	208
							2075	349		416	218		105	210
							1799	451		359	233		82	150
							1789	422		291	278		101	138
							1817	451		414	296		61	149
							1910	361		387	266		98	157
							2068	397		405	271		74	176
							2035	376		351	288		75	139
							2173	416		373	287		106	176
							1708	433		376	250		112	131
							1699	363		408	280		87	187
							1917	353		381	249		97	161
							1821	398		332	265		90	162
							1924	380		396	272		105	173
							1666	453		382	272		136	181
							1787	396		319	284		170	234
							2204	489		388	306		206	173
							2001	483		458	342		118	171
							2149	512		543	320		153	163
							2312	493		553	313		192	163
							2321	532		535	283		165	187
							2197	548		582	328		125	196
							2201	601		530	235		151	167
							2214	528		609	248		150	157
							2273	581		512	252		192	153
							2207	511		544	214		333	190
							2126	526		573	234		456	148
							2130	471		468	228		484	151
							2340	428		546	242		554	158
							2312	403		486	210		532	173
							2363	406		504	225		475	181
							2355	431		510	235		459	149
							1955	361		662	228		541	165
							1957	384		624	234		562	141
							1968	329		598	227		584	192
							2223	354		639	258		557	188
							2179	407		600	308		521	200
							2045	395		747	256		611	182
							2263	386		577	255		449	191
							1994	439		538	251		454	229
							1892	392		605	253		426	200
							1957	433		754	324		503	194
							1766	509		843	275		348	140
							1568	369		840	298		316	177
							1756	389		814	337		415	176
							1564	361		811	298		322	192
							1524	366		807	284		368	197
							1310	334		789	301		453	192
							1371	282		794	293		359	221
							1288	299		781	269		304	226
							1448	316		809	311		409	237
							1382	307		814	311		360	288
							1448	283		676	318		520	255
							1356	336		868	295		497	219
							1357	354		712	300		520	228
							1227	309		811	297		327	203
							1286	245		730	295		320	206
							1402	338		688	293		493	216
							1173	256		750	316		383	183
							1026	219		693	342		417	167
							1300	179		629	302		380	157
							1016	195		668	317		327	208
							1104	170		695	317		360	149
							1124	158		607	372		292	198
							964	161		787	377		330	171
							954	154		885	394		242	172
							876	158		861	381		233	171
							638	190		917	440		250	167
							586	171		981	397		199	186
							609	170		1215	414		223	183
							619	152		1196	449		196	174
							520	151		1329	508		170	186
							518	174		1477	585		226	202
							465	181		1570	616		172	191
							587	150		1675	712		205	207
							570	137		1751	892		145	216
							489	156		1645	1043		169	229
							440	154		1837	1118		166	207
							512	172		2015	1254		164	239
							457	148		2146	1313		222	197
							543	215		1981	1361		244	228
							648	231		1977	1406		265	221
							741	237		1782	1405		256	165
							852	312		1760	1358		274	174
							900	344		1721	1333		259	155
							891	377		1764	1445		250	189
							872	259		1693	1513		242	159
							903	342		2099	1446		262	178
							953	348		1607	1469		327	158
							1055	294		1664	1568		340	164
							1147	329		1347	1636		288	143
							837	321		1120	1763		197	141
							1100	365		929	1745		201	154
							983	402		999	1783		239	146
							991	394		967	2003		239	148
							1020	420		807	1857		193	143
							909	283		706	2024		237	134
							876	290		624	2419		314	173
							744	267		680	2481		216	164
							809	222		683	2699		371	141
							838	311		651	3050		300	164
							805	259		594	3125		293	198
							857	314		616	2943		312	191
							884	245		620	2693		425	200
							926	230		595	2364		294	171
							1047	273		428	1932		288	153
							1285	290		319	1252		354	187
							1112	244		519	855		404	161
							1288	288		302	671		362	186
							1099	249		311	557		406	210
							1154	287		349	513		337	192
							1134	284		303	464		437	225
							1152	304		243	378		463	163
							1146	323		210	368		551	206
							1192	256		189	310		364	200
							1256	270		189	304		295	212
							1163	238		209	265		421	203
							978	269		244	239		484	196
							871	253		292	232		574	218
							777	245		262	243		542	200
							898	243		359	206		486	257
							710	270		303	195		578	289
							749	279		315	207		724	276
							782	267		252	215		562	291
							782	242		276	257		541	290
							905	282		239	203		482	250
							1080	307		196	221		487	250
							1110	349		194	249		422	217
							1239	344		166	282		312	189
							1356	379		207	190		293	197
							1400	445		223	207		366	202
							1408	498		170	160		197	233
							1426	450		255	180		138	217
							1665	641		148	172		220	188
							1940	694		149	163		226	217
							1752	753		175	162		173	213
							1769	821		150	160		158	194
							1684	970		190	152		183	228
							1803	1079		150	187		163	175
							1633	1177		194	167		285	192
							1747	1263		123	163		217	200
							1863	1327		136	132		192	236
							1767	1389		235	123		134	217
							1821	1387		282	142		198	314
							2235	1310		234	159		213	304
							1841	1187		325	164		234	386
							1992	1201		389	149		258	438
							1968	1114		508	137		400	504
							1910	1143		572	178		324	528
							1847	908		711	224		392	699
							2122	833		568	175		358	795
							2026	690		557	177		453	959
							2208	614		645	177		564	1081
							2130	568		689	194		598	1087
							2099	494		400	175		620	1053
							1906	493		571	181		671	1045
							2141	448		523	145		594	966
							1967	449		407	180		534	916
							1602	518		375	145		559	993
							1645	402		272	156		461	892
							1834	406		457	189		502	938
							1733	443		347	152		592	1130
							1583	441		332	173		586	1126
							1484	359		297	206		704	1255
							1323	383		228	159		578	1212
							1561	319		255	175		679	1305
							1179	262		309	169		732	1340
							1234	272		341	184		753	1426
							1140	224		248	201		699	1600
							1054	239		284	243		638	1624
							1209	206		246	267		734	1781
							1058	216		308	230		1031	1835
							1194	165		293	224		937	1733
							1305	206		364	215		944	1953
							1287	246		280	215		1006	2034
							1212	239		278	209		1031	1980
							978	213		382	205		1163	1858
							1039	171		370	211		989	1962
							1059	203		326	183		926	1988
							717	159		352	146		868	2158
							749	176		274	176		902	2044
							783	111		389	177		761	1996
							685	140		378	171		680	2006
							666	116		324	191		729	2185
							567	121		307	164		689	2085
							472	129		380	139		565	1989
							566	106		304	167		572	2034
							539	115		326	164		722	2066
							455	123		392	202		702	1922
							677	114		328	248		558	1971
							563	132		307	207		588	1895
							531	148		259	184		548	2088
							505	169		387	172		553	2247
							560	183		462	173		601	2220
							528	189		446	185		756	2247
							555	134		497	137		1012	2042
							690	95		306	154		733	2038
							743	179		445	174		820	2034
							652	143		449	144		791	2077
							651	111		466	114		916	1751
							624	116		477	140		761	1921
							837	168		528	143		844	1822
							776	145		400	135		1008	1889
							685	118		500	132		1193	1790
							671	97		469	147		941	1879
							650	135		563	169		1002	1782
							560	126		342	145		1144	1729
							708	133		285	146		912	1972
							566	104		369	128		884	2061
							536	96		345	164		955	2308
							524	66		494	164		992	2649
							434	75		471	158		1121	3468
							348	86		600	178		991	3935
							392	89		432	175		1153	4095
							377	101		431	142		1261	4095
							269	86		569	153		1311	4095
							240	99		667	136		1413	4095
							322	117		581	152		1413	4095
							338	113		544	134		1519	4095
							232	123		529	135		1417	4095
							350	125		510	124		1500	3653
							301	82		456	123		1620	2872
							413	119		382	130		1374	2322
							431	117		366	119		1426	1693
							528	191		371	134		1459	1179
							533	142		414	130		1246	772
							704	142		421	123		1246	753
							740	115		233	144		1109	621
							809	140		253	171		1144	596
							795	170		258	151		1271	552
							677	123		262	163		1193	528
							715	197		315	119		1265	396
							619	136		371	144		1026	363
							783	160		456	126		974	357
							773	188		496	124		849	330
							847	181		450	124		909	290
							820	270		515	131		962	372
							742	240		484	128		724	309
							645	252		621	126		827	286
							708	250		580	119		847	316
							653	237		754	127		907	291
							574	259		744	143		1053	376
							472	225		882	161		1043	330
							603	238		913	149		1213	371
							494	209		942	146		1007	338
							455	192		891	141		1116	436
							495	189		834	153		1023	375
							402	149		717	197		1175	376
							388	186		694	195		1095	351
							514	141		639	143		1189	394
							687	109		655	201		1046	395
							888	115		578	145		959	333
							978	116		577	151		1188	355
							834	99		719	141		1108	299
							845	112		625	149		1178	276
							883	109		586	163		1008	298
							919	108		538	164		1116	259
							954	160		546	155		1003	297
							1209	165		536	195		1196	292
							1155	147		548	170		986	298
							1190	149		733	162		1096	283
							1340	166		637	188		1037	252
							816	150		746	181		914	262
							857	118		689	227		874	240
							727	138		906	191		743	269
							708	134		974	244		627	312
							626	138		944	259		708	241
							457	115		1116	235		655	199
							398	124		1182	245		656	201
							491	103		1135	260		592	167
							395	118		1432	304		509	199
							341	80		1614	303		314	241
							386	113		1904	336		540	225
							450	187		1619	353		393	264
							553	85		1763	400		340	291
							414	110		1567	356		305	242
							435	78		1674	382		233	247
							453	71		1689	495		223	267
							626	107		1808	502		252	221
							420	104		1745	641		283	230
							438	110		1556	732		190	228
							433	102		1805	870		251	246
							441	127		1995	938		224	233
							319	110		2020	1182		254	218
							262	127		1921	1290		218	191
							311	88		2120	1347		285	191
							307	138		2188	1258		161	178
							287	126		2526	1134		207	165
							362	105		2309	1050		296	195
							338	112		2473	1080		238	159
							436	125		2452	1017		290	181
							582	91		2779	871		179	188
							576	122		2487	829		226	195
							663	113		2704	730		167	226
							690	89		2438	703		180	286
							602	93		2306	568		257	222
							629	123		2297	605		262	236
							689	73		1952	524		298	225
							659	59		1763	528		279	259
							672	72		1481	473		333	211
							470	67		1652	385		338	260
							711	75		1267	408		328	311
							465	58		1213	411		628	274
							443	63		1090	335		525	290
							364	82		1074	401		753	284
							272	70		929	339		894	261
							230	107		1095	339		729	237
							308	110		990	339		687	264
							266	122		961	323		799	188
							216	92		1137	361		628	195
							266	106		1142	385		669	244
							191	93		1062	364		714	260
							193	115		1170	367		670	276
							255	97		1123	359		598	236
							221	61		1073	364		608	279
							214	73		1237	370		559	236
							186	76		1310	307		451	185
							183	93		1223	276		535	200
							161	114		1328	289		548	185
							268	93		1173	247		391	177
							199	88		1079	273		488	175
							205	107		1135	225		399	184
							207	116		1118	216		442	203
							230	104		1062	236		331	202
							223	80		1069	245		405	207
							209	98		986	285		573	227
							323	96		985	219		421	215
							248	120		957	249		405	187
							268	94		985	239		431	191
							224	106		1002	216		524	188
							239	79		1026	217		454	229
							250	98		1254	226		381	212
							247	67		1253	231		353	217
							164	58		1371	209		281	262
							198	63		1228	274		306	210
							184	66		1383	299		319	234
							125	65		1580	317		341	236
							136	52		1383	315		330	226
							160	65		1223	264		282	220
							207	79		1269	306		392	248
							362	64		1196	363		277	214
							341	64		1052	316		414	204
							337	62		1059	374		420	211
							387	48		858	287		297	201
							408	60		893	255		452	199
							396	72		970	248		343	208
							357	91		973	236		336	189
							356	135		867	248		362	234
							340	83		890	238		318	226
							369	105		941	262		259	199
							571	122		873	292		318	261
							545	135		778	274		382	223
							850	136		759	264		443	253
							966	150		697	317		374	274
							1125	202		941	317		386	266
							1226	168		930	355		424	278
							1193	214		942	304		371	270
							1382	181		864	311		537	264
							1537	193		810	254		454	313
							1615	187		839	268		632	250
							1533	216		923	272		468	264
							1684	252		816	229		497	316
							2132	275		781	211		461	268
							1922	339		912	195		474	248
							2035	337		921	231		425	275
							2204	345		893	245		378	246
							2023	374		825	257		353	259
							2005	318		782	305		354	283
							1633	327		764	256		374	216
							1672	317		835	320		374	224
							1364	334		712	318		377	223
							1404	372		895	308		401	228
							1464	426		837	268		361	254
							1334	482		1032	280		429	241
							1344	575		890	293		367	247
							1202	606		885	265		356	247
							1075	903		866	295		240	208
							1115	1027		752	321		203	211
							1064	1200		792	338		237	201
							1187	1331		815	300		238	198
							1129	1291		817	380		310	197
							850	1110		971	383		292	244
							795	990		982	409		203	271
							616	758		921	355		182	256
							528	705		1220	323		327	271
							530	622		1145	307		318	256
							507	555		1084	325		257	248
							370	508		1157	326		251	210
							354	336		1149	370		237	198
							305	312		1156	299		233	235
							258	216		1137	292		234	195
							201	226		1251	272		270	207
							199	198		1015	245		360	199
							190	156		1195	274		267	191
							155	147		1152	245		290	225
							160	160		1210	263		308	234
							182	136		1201	281		170	201
							212	120		1089	292		215	239
							109	139		1278	305		122	184
							141	93		1106	356		177	188
							165	120		1078	362		197	170
							156	101		974	395		249	158
							137	124		981	364		149	156
							136	113		971	320		219	169
							126	95		776	262		238	181
							159	86		1074	273		268	182
							199	137		927	225		222	189
							185	101		869	257		309	207
							208	114		879	285		156	242
							252	111		927	330		292	186
							148	123		886	344		381	188
							222	97		851	288		325	204
							164	98		919	315		308	256
							255	144		1185	332		215	239
							215	120		1056	296		362	245
							185	111		1037	290		408	253
							204	137		910	381		290	265
							219	136		824	292		461	328
							219	95		618	290		371	338
							196	81		632	312		367	406
							222	85		723	328		388	476
							231	81		737	344		539	603
							276	127		772	293		504	654
							327	80		732	348		414	822
							418	72		929	404		299	1075
							308	67		695	338		324	1255
							296	73		635	311		389	1369
							449	60		594	301		432	1449
							449	69		527	353		593	1626
							427	76		506	349		796	1736
							389	65		521	323		742	1731
							519	76		631	411		802	1679
							432	95		469	409		659	1436
							427	132		534	425		569	1072
							368	86		533	554		682	794
							270	104		532	622		486	626
							346	93		576	702		730	483
							282	113		520	788		619	428
							289	152		674	873		606	457
							247	165		575	935		425	395
							324	176		815	1045		457	363
							243	175		678	1135		431	353
							412	153		928	1272		574	350
							455	128		933	1234		614	300
							493	112		982	1460		724	283
							331	126		1197	1594		1023	270
							333	92		1465	1813		1079	308
							392	92		1347	1971		977	280
							367	81		1464	2295		904	297
							328	107		1594	2568		1156	244
							302	124		1606	3181		1130	253
							219	134		1479	3137		1379	302
							180	154		1714	3569		1490	309
							202	141		1964	3612		1497	347
							187	115		1883	3665		1763	388
							185	137		1650	3715		1791	406
							199	135		1728	3941		1765	379
							289	149		1788	3697		1870	417
							249	117		1699	3410		1704	393
							196	153		1736	3106		1792	397
							181	175		1697	2742		1715	378
							206	153		1712	2093		1696	403
							226	186		1563	1767		1703	349
							165	143		1670	1466		1962	383
							147	159		1370	1430		1845	369
							141	164		1741	1113		2175	417
							162	159		1397	993		2179	440
							155	176		1434	773		2073	490
							162	156		1409	587		2444	505
							174	150		1443	559		2402	492
							196	166		1274	622		2226	492
							130	156		1268	527		2263	488
							137	169		1255	458		2110	536
							159	143		1212	380		2045	453
							115	217		1162	391		1854	461
							142	202		1119	345		1997	503
							164	164		1203	400		1832	396
							130	200		1201	385		1758	378
							103	172		1310	399		1585	343
							122	179		1341	371		1340	334
							118	190		1556	360		1389	309
							124	148		1622	356		1114	321
							126	215		1840	383		1142	339
							119	180		1623	322		1130	279
							93	176		1774	316		881	235
							114	166		1615	330		936	217
							140	153		1275	298		888	259
							152	211		1237	299		827	252
							146	178		1153	284		841	260
							118	170		1119	224		719	229
							120	173		857	262		821	269
							150	212		912	259		655	237
							133	170		653	244		762	224
							126	204		600	276		603	283
							115	227		723	240		494	231
							115	258		794	285		434	225
							171	252		858	277		446	251
							147	276		1075	287		415	304
							128	280		1131	274		483	289
							124	315		880	284		454	275
							129	394		983	297		560	260
							171	432		855	258		553	250
							243	537		987	320		547	201
							244	711		1148	301		547	175
							317	952		1098	268		554	199
							229	1048		1208	290		544	193
							212	1189		1384	350		617	194
							219	1417		1487	299		699	189
							254	1377		1272	337		801	172
							216	1540		1142	399		787	192
							262	1681		1264	376		860	169
							208	1836		1191	322		897	209
							237	1573		1149	323		1065	161
							236	1852		1181	340		994	155
							280	1596		1138	339		1077	193
							328	1521		1213	293		857	179
							266	1378		1219	328		1132	195
							307	1500		1117	269		691	214
							350	1713		1097	265		534	215
							377	1805		920	197		712	233
							476	1649		802	243		518	254
							344	1985		767	258		554	268
							341	1852		633	217		565	267
							441	1761		528	202		723	293
							486	1833		451	228		849	258
							499	1873		519	194		895	290
							525	1789		575	235		1031	361
							830	1509		594	229		925	328
							738	1647		617	246		851	299
							749	1594		609	203		736	312
							556	1635		615	248		872	315
							561	1459		739	234		772	379
							527	1401		738	288		776	418
							580	1225		915	278		719	416
							489	1175		963	213		794	325
							525	1104		990	246		842	377
							599	1245		1162	266		644	462
							511	1205		993	256		846	463
							519	1283		1007	239		600	554
							639	1227		1167	240		619	558
							511	1210		966	306		642	715
							540	1124		992	285		699	674
							589	852		1080	294		743	856
							574	883		917	245		724	856
							586	879		877	291		737	976
							557	680		858	307		872	879
							480	710		894	369		1008	849
							549	616		915	372		801	830
							631	570		746	311		992	817
							496	609		761	366		895	841
							434	571		809	370		869	688
							641	501		705	338		820	653
							576	492		775	330		843	610
							641	471		859	287		843	406
							768	514		958	308		730	436
							660	489		827	277		675	333
							852	487		1042	251		547	245
							824	532		1065	247		706	193
							685	504		1179	228		615	182
							647	515		1140	235		652	178
							734	534		1391	265		505	266
							617	409		911	263		446	185
							621	470		952	295		366	230
							670	497		775	259		309	223
							863	538		535	272		240	173
							666	575		549	219		319	198
							641	552		454	202		282	179
							770	504		476	210		216	130
							681	438		495	237		283	174
							704	387		722	213		212	201
							888	474		786	231		205	185
							1236	396		847	218		183	201
							1095	392		755	219		173	182
							1308	404		779	203		174	235
							1340	406		741	237		193	204
							1421	426		818	209		211	205
							1495	562		739	238		276	177
							1783	545		890	225		358	174
							1860	539		715	223		331	131
							1885	509		749	264		395	151
							1734	580		761	281		316	128
							1629	561		585	265		284	117
							1587	545		581	287		241	112
							1838	513		555	277		264	132
							1883	568		570	296		228	141
							1537	565		580	333		220	129
							1613	625		500	243		359	130
							1425	822		531	257		270	131
							1382	882		532	330		270	123
							1319	1029		559	303		233	146
							1294	1212		711	312		328	149
							1030	1332		900	346		276	159
							921	1519		850	371		326	177
							844	1580		831	444		299	197
							788	1535		891	486		293	212
							714	1597		702	592		283	194
							621	1646		823	708		425	185
							581	1586		781	890		371	175
							570	1544		732	1247		443	172
							631	1495		753	1781		406	164
							572	1530		573	1951		374	170
							395	1498		513	2131		512	164
							475	1412		547	2040		275	168
							393	1516		474	2018		307	166
							430	1503		384	1783		443	150
							398	1449		414	1336		460	163
							322	1434		406	1049		549	191
							443	1369		415	1065		328	176
							509	1253		474	1027		480	191
							243	1182		442	1046		544	167
							257	1063		533	953		468	163
							332	1029		384	775		540	159
							258	865		358	916		477	165
							226	892		373	825		377	167
							256	764		331	853		420	163
							424	576		293	967		455	210
							433	605		363	826		403	231
							390	506		188	837		522	287
							249	449		225	814		569	340
							330	355		286	693		554	324
							435	300		245	676		500	355
							337	266		208	693		419	274
							389	197		276	732		367	277
							297	179		159	708		418	270
							252	194		165	798		320	238
							315	150		152	721		413	290
							289	145		289	867		539	239
							269	156		255	870		564	277
							214	156		215	908		485	286
							151	156		170	1023		467	299
							221	197		177	1093		455	169
							215	271		157	1019		368	207
							252	287		163	1006		371	179
							183	285		151	1080		369	145
							223	272		193	1084		361	166
							226	249		253	1097		405	186
							224	224		223	1088		449	155
							158	186		297	1194		413	184
							218	167		219	1193		458	199
							168	179		331	1347		562	173
							182	165		340	1394		717	213
							194	246		395	1368		605	219
							189	165		474	1409		672	241
							175	216		438	1307		781	254
							187	254		504	1282		1089	300
							240	244		438	1195		1141	355
							221	288		360	1080		1225	423
							267	295		475	1146		1358	424
							189	288		420	1112		1477	501
							262	319		517	997		1399	523
							202	354		514	841		1417	486
							253	298		516	770		1642	600
							245	337		481	644		1777	503
							296	331		530	591		1576	487
							262	356		378	505		1599	496
							240	370		479	434		1568	495
							312	419		264	359		1579	381
							343	391		298	332		1351	390
							370	332		313	325		1200	294
							356	405		327	266		1069	349
							380	391		333	258		939	348
							437	417		259	256		847	366
							543	414		347	200		815	414
							631	552		359	212		662	448
							879	621		395	185		681	342
							923	583		434	225		602	332
							878	651		503	236		580	331
							1223	676		763	261		543	328
							987	675		682	262		658	286
							1212	677		793	316		572	318
							1296	638		958	308		592	363
							1136	720		972	424		608	340
							1163	815		1099	418		659	399
							1191	893		1565	455		643	437
							1180	941		1620	483		745	512
							1140	1000		1765	526		816	604
							1234	956		2012	602		794	759
							1197	998		2265	604		825	939
							1209	1070		2176	637		1015	1110
							1114	1067		2186	709		1097	1475
							1139	1083		2217	744		1014	2078
							1417	1276		2317	722		862	2465
							1442	1242		2085	653		859	2693
							1662	1261		2030	596		779	2947
							1575	1452		1742	572		809	3315
							1701	1499		1985	490		1034	3463
							1473	1458		1673	503		792	3700
							1406	1364		1602	482		872	4064
							1529	1174		1653	437		681	4078
							1682	1165		1383	466		665	4095
							1455	1226		1331	388		686	3959
							1522	962		1308	377		563	4040
							1619	939		1251	365		612	3885
							1556	1066		1169	354		436	3430
							1559	1015		1236	324		515	3336
							1844	926		1131	280		677	3247
							1698	958		1111	298		483	3148
							1469	883		1141	276		540	3151
							1714	882		1207	274		560	3019
							1668	1016		1054	277		552	2892
							1668	958		1048	260		569	3016
							1449	1031		1088	326		744	2553
							1584	900		946	328		862	2472
							1565	897		815	344		884	2084
							1753	939		964	399		841	1902
							1581	975		1133	447		907	1953
							1822	1025		989	432		918	1632
							1895	844		1026	530		934	1517
							1773	785		1154	437		990	1374
							2161	747		1212	544		985	1420
							2247	732		1161	494		919	1199
							2301	784		1087	448		791	1001
							2198	677		1121	443		786	1061
							2750	728		988	420		940	1028
							2200	738		821	406		783	995
							2169	576		867	398		760	864
							1933	607		893	403		946	894
							2325	633		707	401		821	903
							2569	570		746	313		835	733
							2262	519		774	304		946	885
							2065	460		642	335		1010	783
							2059	542		901	331		1096	636
							2028	441		859	376		1001	574
							2096	469		836	411		968	620
							1754	526		872	477		927	530
							1895	492		795	488		988	502
							2076	467		747	447		1137	478
							1979	516		752	564		1094	469
							1621	403		592	655		847	408
							1633	408		544	693		898	472
							1555	395		632	763		865	463
							1616	382		532	801		1381	444
							1593	381		546	797		1090	416
							1418	468		492	797		1075	408
							1422	386		458	1064		1005	461
							1171	443		434	980		1128	426
							1197	367		518	1217		1056	416
							1205	391		528	1062		1165	427
							1453	486		495	1076		1216	397
							1227	446		481	1218		1161	412
							1322	468		371	1142		1285	446
							1290	456		355	1138		1241	437
							1418	412		382	1195		1200	491
							1386	473		511	1242		1032	390
							1464	441		478	1326		870	452
							1473	480		475	1237		903	367
							1564	398		546	1326		895	388
							1446	446		460	1279		841	399
							1633	513		579	1518		745	445
							1340	472		677	1592		662	369
							1417	511		579	1660		694	351
							1857	548		564	1711		606	312
							1880	538		765	1621		623	319
							1650	539		716	1623		483	344
							1598	576		607	1536		554	384
							1562	576		766	1491		492	406
							1324	535		569	1398		536	336
							1251	511		539	1290		498	355
							1244	610		560	1200		467	355
							1130	539		498	1340		555	462
							1183	540		434	1357		727	503
							1055	512		418	1449		698	604
							1249	572		376	1338		635	668
							1338	639		565	1579		796	1032
							1141	686		556	1641		661	1218
							1335	633		538	1563		771	1429
							1462	630		619	1684		607	1509
							1433	650		653	1689		825	1374
							1496	596		675	1637		1025	1464
							1459	576		740	1746		1116	1661
							1571	733		1044	1725		1170	1762
							1632	662		960	1790		1174	1512
							1559	679		835	1994		1133	1514
							1650	591		797	1936		1220	1429
							1796	651		620	2107		1139	1556
							1798	665		594	2349		1038	1401
							1777	535		556	2589		1042	1390
							1756	560		536	2915		904	1232
							1852	574		390	2857		953	1127
							1947	595		548	2823		989	1350
							1616	531		441	2631		1015	1218
							1623	450		483	2636		1088	1418
							1484	539		568	2580		800	1371
							1291	427		606	2135		749	1317
							1358	423		827	2113		770	1371
							1422	415		812	1988		687	1199
							1362	382		910	1901		557	1252
							1571	461		1061	1541		576	1170
							1538	444		1081	1460		488	1074
							1721	483		980	1309		495	1055
							1809	540		1078	990		609	1116
							1695	571		1145	1001		571	1163
							1865	639		1147	736		845	1030
							1921	745		1266	606		761	1189
							1697	681		1299	509		820	1225
							1682	818		1347	432		854	1389
							1794	797		1382	385		870	1468
							1681	788		1359	442		860	1692
							1560	815		1769	448		744	1863
							1292	803		1693	378		795	1997
							1361	674		1864	479		618	2217
							1262	736		1796	469		578	2345
							1131	716		1951	452		602	2084
							1282	766		1707	420		659	2123
							1266	753		1753	448		577	1794
							1591	770		1895	412		551	1761
							1613	892		1822	384		651	1604
							1653	859		1603	351		587	1500
							1519	871		1492	357		594	1330
							1378	906		1431	382		598	1328
							1532	1093		1354	365		691	1355
							1650	1464		1355	366		538	1162
							1639	1606		1378	381		566	1181
							1776	1602		1609	373		630	1092
							1582	1748		1332	423		517	960
							2028	1982		1456	400		430	877
							2024	1813		1625	437		458	866
							2404	1812		1558	374		375	812
							2261	1714		1568	401		556	786
							2210	1657		1455	355		518	862
							2277	1419		1490	317		546	687
							1934	1325		1205	314		411	855
							2004	1379		1063	297		451	778
							1799	1127		856	292		414	732
							2041	1052		744	300		300	709
							1760	889		663	259		308	595
							1587	659		539	262		264	588
							1591	509		432	226		278	618
							1404	477		387	234		280	663
							1239	386		385	239		373	622
							1464	330		340	191		362	795
							1247	276		268	191		364	627
							1006	330		315	190		319	787
							993	236		246	200		315	768
							769	280		315	182		257	780
							781	228		258	189		292	823
							634	217		329	189		194	692
							613	218		288	180		255	672
							634	184		204	183		317	733
							704	261		217	169		255	708
							662	284		183	165		267	830
							629	212		273	157		212	923
							672	225		203	154		333	1046
							511	205		166	173		377	1210
							483	251		214	174		382	1393
							548	144		150	171		376	1311
							441	188		188	160		276	1371
							645	148		174	147		416	1294
							630	162		216	158		298	1265
							918	172		190	173		393	1245
							1009	234		187	173		231	1160
							1118	194		107	174		222	1112
							1235	175		113	166		229	872
							1094	256		154	208		215	837
							1171	219		176	175		151	773
							879	206		215	179		212	580
							834	173		315	173		126	481
							631	166		272	172		155	418
							518	182		293	148		153	332
							399	205		431	167		168	310
							289	222		452	159		161	236
							457	212		499	147		140	239
							331	187		560	134		138	227
							323	240		669	148		145	215
							241	261		646	133		94	188
							253	262		569	152		56	163
							267	285		532	132		119	173
							301	306		514	141		82	161
							183	373		543	140		93	180
							240	439		424	154		107	178
							172	440		532	158		98	188
							285	515		623	163		106	186
							189	640		557	183		78	192
							197	608		572	190		59	189
							196	704		461	213		120	254
							174	768		443	247		106	221
							138	875		419	222		136	202
							206	1175		369	208		71	193
							235	1263		310	219		111	219
							192	1446		364	186		100	235
							210	1925		286	180		106	210
							235	2007		270	158		91	190
							231	2344		270	154		74	162
							227	2421		297	170		148	237
							268	2452		187	183		151	213
							375	2573		257	183		87	255
							260	2560		191	224		139	231
							215	2355		215	203		134	305
							245	2020		188	178		183	333
							270	2016		171	221		115	362
							261	1841		262	266		122	487
							206	2072		287	294		171	464
							249	1872		291	262		151	567
							288	1667		310	224		191	718
							289	1716		460	210		192	957
							376	1630		487	218		172	1067
							411	1619		431	205		348	1237
							274	1328		389	199		250	1247
							299	1368		477	216		370	1497
							334	1301		433	176		309	1623
							337	1350		424	163		326	1603
							405	1396		407	166		325	1365
							498	1441		437	158		360	1291
							580	1251		356	144		295	1126
							520	1213		338	149		340	1048
							581	1204		316	166		234	1034
							722	1119		310	150		302	947
							703	971		284	171		275	998
							799	849		357	162		355	1005
							725	754		365	198		292	1000
							701	575		414	197		233	849
							713	576		337	220		211	811
							737	486		394	222		267	911
							744	450		447	211		309	790
							628	396		408	180		398	796
							609	376		490	171		440	846
							551	335		313	182		432	741
							534	271		410	185		528	725
							549	240		421	149		499	793
							508	231		269	171		518	831
							761	215		272	188		592	958
							982	331		356	208		587	1164
							1167	349		258	257		779	1233
							1285	316		321	254		817	1639
							1487	307		267	248		717	1614
							1436	295		299	290		723	1852
							1488	281		306	272		783	1830
							1343	274		269	289		813	1805
							1301	285		336	239		803	1801
							1519	337		337	195		768	1668
							1644	293		487	191		513	1637
							1633	361		309	160		526	1696
							1891	395		417	145		580	1898
							1419	331		544	150		816	2126
							1316	388		404	156		846	2249
							1099	300		399	186		1339	2551
							1069	243		394	150		1217	2751
							824	275		315	142		1447	3574
							886	225		358	152		1664	3925
							909	247		393	128		1904	4095
							987	214		400	138		1745	4066
							993	289		335	177		1764	3866
							937	190		294	138		1880	3522
							930	260		262	144		2003	2643
							970	259		300	149		2077	1861
							962	239		315	168		1763	1442
							1103	259		199	166		1659	970
							1257	276		274	188		1590	721
							1289	300		203	181		1418	658
							1138	285		254	157		1164	566
							1507	266		218	160		1153	410
							1347	290		184	166		1105	403
							1448	246		215	154		1153	339
							1447	294		231	154		967	279
							1305	229		213	138		771	259
							1267	235		213	147		726	240
							1305	263		303	164		691	240
							1291	246		307	144		724	267
							1216	236		236	166		659	237
							1150	206		228	168		778	270
							787	218		247	162		696	264
							890	206		243	152		581	290
							838	276		343	160		729	258
							986	214		263	165		754	292
							771	211		257	203		705	236
							902	163		231	152		673	241
							769	191		268	126		564	203
							885	183		339	174		589	201
							990	218		336	187		522	224
							984	207		505	176		514	231
							1025	245		666	172		512	238
							1017	246		790	195		540	223
							1116	316		869	234		602	232
							1391	278		1035	263		587	211
							1672	326		1165	265		511	230
							1277	232		1117	296		648	188
							1046	317		1277	328		828	169
							1392	314		1486	350		737	162
							1314	340		1581	391		698	163
							1205	262		1732	402		640	194
							1270	237		1788	446		653	155
							1343	250		2066	389		544	127
							1324	233		1920	421		498	132
							1119	235		1979	443		568	113
							1105	282		1720	493		540	133
							1234	205		1644	554		550	112
							1066	243		1694	920		432	119
							949	244		1332	983		347	97
							863	247		1214	1254		302	129
							1023	275		1170	1481		313	123
							963	275		1121	1685		268	167
							1184	322		885	1625		178	140
							1442	298		833	1671		231	132
							1911	303		719	1531		226	159
							1993	416		892	1369		312	184
							1911	390		746	1235		327	172
							2158	349		856	1020		346	197
							1978	381		859	855		312	158
							1751	471		819	743		284	153
							1790	551		795	530		374	124
							1755	706		910	510		330	134
							1633	1030		975	436		352	145
							1574	1300		1010	386		262	149
							1643	1589		868	326		264	136
							1649	1768		964	363		379	216
							1757	1647		911	306		270	151
							1564	1590		908	333		282	163
							1571	1565		888	318		280	164
							1367	1449		773	282		226	157
							1576	1350		828	278		208	157
							1456	1403		653	209		285	124
							1510	1154		472	239		139	107
							1203	942		498	225		204	138
							1138	719		544	215		179	160
							965	578		775	277		147	216
							623	465		601	206		136	155
							669	461		712	201		115	173
							687	368		564	193		146	188
							657	324		584	205		151	171
							783	285		516	186		147	170
							824	297		578	220		197	186
							920	393		435	207		245	190
							905	362		341	194		174	231
							906	321		358	183		139	201
							855	423		356	221		150	196
							878	395		278	165		117	224
							807	315		290	186		195	185
							798	266		278	164		123	156
							624	276		350	183		113	162
							785	282		387	153		134	156
							690	267		225	182		136	155
							640	225		333	175		126	130
							667	188		256	174		133	139
							613	164		279	179		171	124
							661	228		261	188		270	131
							611	185		261	155		200	132
							912	198		232	169		253	153
							757	223		281	205		285	145
							700	251		384	189		272	148
							775	234		415	196		244	167
							520	194		367	219		252	145
							402	233		270	166		256	153
							398	201		396	217		219	162
							369	197		250	178		210	152
							380	114		365	198		354	152
							422	124		218	174		264	157
							378	105		207	163		250	174
							344	134		429	175		289	178
							376	120		351	168		318	184
							439	87		388	172		296	207
							546	85		503	186		335	198
							599	70		587	174		274	229
							624	77		625	166		279	217
							545	90		710	223		333	233
							438	102		866	201		222	254
							450	91		788	190		247	185
							586	76		879	179		218	188
							458	78		819	228		236	215
							403	102		915	197		326	193
							615	113		925	189		283	185
							507	137		927	204		256	191
							367	131		1019	177		276	193
							360	171		953	213		352	214
							297	167		1162	285		392	258
							367	179		918	229		344	211
							385	147		984	180		337	205
							355	156		855	205		372	263
							344	136		890	169		327	199
							386	94		979	160		362	241
							247	90		816	157		383	249
							268	100		795	137		401	205
							248	99		742	154		343	206
							232	95		613	162		303	224
							209	127		546	144		260	207
							224	136		541	179		332	221
							195	155		363	204		266	178
							274	128		382	201		337	188
							312	89		263	232		291	188
							361	97		245	229		243	237
							306	136		219	179		344	187
							425	86		212	180		344	193
							215	109		171	155		272	175
							340	113		185	135		248	211
							268	120		269	124		244	223
							356	154		215	140		320	193
							441	154		257	156		292	187
							508	147		207	140		199	175
							331	119		247	130		258	195
							289	145		232	137		219	206
							234	112		243	156		195	163
							258	102		313	165		214	141
							156	90		318	209		370	145
							202	111		342	232		227	145
							265	172		328	265		345	130
							215	105		338	255		176	133
							268	137		289	313		169	167
							190	113		350	383		275	148
							354	145		356	368		221	146
							254	104		351	280		240	204
							186	150		411	193		299	156
							139	118		408	194		398	150
							161	131		513	190		335	173
							96	106		673	161		360	170
							137	103		479	157		458	150
							91	142		486	176		429	159
							114	152		382	196		382	169
							95	137		365	208		416	145
							119	147		435	189		430	154
							139	153		498	261		469	185
							169	205		513	266		604	218
							126	156		404	236		445	195
							203	104		424	257		519	214
							147	146		434	188		633	228
							181	131		375	247		537	199
							187	118		354	181		500	191
							213	136		312	173		326	169
							182	170		335	162		246	156
							259	164		331	178		339	147
							214	168		252	198		316	155
							230	187		244	204		348	143
							277	202		236	254		300	198
							285	237		307	395		285	146
							301	261		354	493		180	198
							413	266		482	590		267	148
							355	292		561	669		430	174
							347	303		495	855		246	154
							298	447		514	946		204	158
							377	519		642	1186		248	183
							335	589		713	1440		219	133
							252	736		578	1558		254	141
							412	981		784	1741		271	168
							368	1224		695	1669		258	157
							395	1414		739	1665		277	150
							482	1651		771	1573		353	160
							574	1601		962	1414		318	149
							483	1538		724	1215		237	166
							648	1537		799	1097		388	169
							575	1213		767	1044		423	178
							559	1014		751	802		290	182
							670	832		905	580		320	132
							811	782		851	566		348	168
							712	620		950	530		294	154
							835	540		931	477		261	157
							715	512		866	483		296	192
							859	417		943	459		289	165
							724	431		1006	501		250	143
							823	412		894	448		268	183
							859	423		905	434		461	174
							862	344		1045	369		426	157
							974	374		939	398		360	183
							910	311		930	411		385	151
							1231	363		876	378		388	181
							1065	251		979	383		511	182
							1326	263		834	296		582	196
							1346	296		915	341		582	235
							1157	278		950	362		663	250
							1294	361		906	336		734	213
							1256	387		817	305		603	259
							1562	354		614	345		665	250
							1661	363		761	303		492	227
							1771	345		812	373		406	219
							1793	356		912	318		349	236
							2084	398		966	333		317	176
							1980	383		738	321		306	229
							2055	323		886	244		242	205
							1861	348		712	228		215	193
							1690	303		746	247		208	207
							1483	269		700	196		322	160
							1709	251		789	239		332	164
							1605	317		840	239		410	141
							2008	303		836	233		333	199
							1579	295		958	281		339	202
							1705	288		1133	255		319	164
							1688	301		1039	258		303	214
							1779	327		1090	254		252	194
							1808	273		1096	225		268	185
							1857	329		1160	223		301	178
							1712	323		1195	260		323	163
							1794	301		862	212		326	171
							1821	327		808	244		407	166
							1703	354		729	201		396	183
							1470	313		622	209		534	176
							1611	325		432	221		390	202
							1697	322		424	192		353	161
							1752	315		401	177		420	180
							1587	362		316	154		614	173
							1883	351		272	192		662	184
							1692	319		244	157		639	155
							1723	293		284	172		613	157
							1736	362		283	148		480	165
							1700	292		216	154		449	178
							1750	324		168	152		433	190
							1868	364		258	160		262	170
							2074	368		195	181		324	208
							1994	377		270	161		228	176
							1876	364		230	161		243	194
							1871	330		159	165		237	195
							1826	292		165	155		221	212
							1688	318		217	137		200	199
							1696	325		226	144		245	199
							1546	270		337	156		285	206
							1782	283		243	138		244	241
							1580	273		220	132		224	224
							1737	262		161	145		154	287
							1640	232		198	140		155	270
							1463	204		248	151		153	308
							1700	222		330	145		148	340
							1326	186		336	162		113	305
							1644	204		316	175		213	277
							1367	245		361	179		176	318
							1384	253		312	178		250	249
							1378	251		307	205		213	315
							1322	212		376	190		251	288
							1287	176		332	172		311	284
							1215	240		305	195		306	302
							996	189		348	153		300	258
							921	180		426	162		291	287
							907	148		408	155		380	244
							810	210		263	170		326	224
							802	185		323	186		308	197
							777	145		270	161		351	232
							668	135		295	142		324	214
							666	236		177	150		228	179
							586	226		202	163		254	229
							774	217		274	201		292	209
							684	225		324	199		324	198
							760	226		319	165		263	211
							702	235		365	181		210	257
							694	262		455	214		296	312
							532	177		449	184		265	521
							527	210		628	168		324	730
							529	164		648	165		356	972
							429	119		569	167		270	1108
							456	126		712	161		421	1171
							354	137		766	176		490	1178
							399	106		516	158		404	1027
							288	122		599	126		612	976
							343	120		358	129		565	766
							298	122		259	150		578	733
							255	145		354	160		495	601
							261	140		345	157		358	431
							251	165		237	144		342	341
							222	155		230	158		330	236
							302	210		281	163		376	201
							242	153		286	161		380	208
							213	175		261	155		382	238
							308	213		235	148		414	157
							278	157		323	197		504	227
							343	181		209	182		426	200
							242	151		262	154		426	197
							242	181		250	152		452	204
							253	149		185	148		422	212
							278	165		261	148		533	208
							321	131		192	153		587	227
							307	148		241	137		484	276
							290	146		260	122		604	288
							277	134		150	167		592	291
							319	154		188	181		553	300
							351	144		156	158		772	302
							372	176		129	172		656	347
							357	190		85	156		781	344
							325	184		149	140		769	294
							302	188		193	142		741	284
							295	154		168	174		720	300
							271	192		182	162		801	261
							319	204		221	176		778	321
							396	194		194	184		766	249
							409	182		201	193		959	326
							431	147		177	192		1187	315
							355	167		195	218		995	350
							540	177		162	217		1177	333
							778	195		201	192		1120	352
							842	204		168	200		940	266
							1038	227		139	205		805	314
							1222	188		186	201		728	278
							1270	240		111	163		573	235
							1244	196		98	157		536	247
							1075	233		105	178		343	186
							564	254		148	165		315	190
							421	253		95	163		351	163
							507	172		96	152		281	182
							501	228		140	181		361	171
							520	185		92	191		512	179
							513	194		125	193		541	201
							524	193		145	255		670	208
							385	205		121	270		962	200
							482	183		133	259		1056	207
							496	159		164	265		845	208
							532	173		95	384		872	211
							607	184		151	327		726	194
							545	162		221	325		661	175
							802	163		333	282		605	197
							755	169		299	357		574	195
							842	145		282	398		462	199
							822	127		179	455		345	164
							751	164		200	473		266	189
							715	139		181	541		290	197
							762	143		251	563		249	200
							723	125		342	860		244	215
							716	158		285	969		130	178
							804	150		294	1067		180	192
							771	139		306	1208		154	188
							805	159		404	1256		95	208
							610	134		468	1154		159	214
							463	152		413	1211		167	193
							560	147		562	1056		166	177
							454	186		600	930		191	183
							421	198		591	907		219	185
							337	244		550	740		195	192
							386	176		640	543		154	183
							319	208		661	469		180	172
							377	213		541	392		284	185
							467	159		632	309		192	169
							338	156		629	305		216	154
							316	140		702	310		301	194
							337	129		674	259		285	196
							326	109		649	288		334	188
							436	120		682	298		290	239
							374	124		751	337		353	223
							421	150		696	360		347	155
							432	131		821	323		391	168
							295	165		721	396		421	213
							392	144		791	337		410	164
							420	135		798	376		399	160
							267	117		959	346		378	185
							361	123		1010	358		476	136
							285	246		873	328		446	141
							358	276		1103	406		327	130
							358	261		1180	429		359	146
							284	244		1456	447		220	129
							303	270		1618	540		312	175
							396	272		1637	554		311	163
							498	192		1567	484		447	161
							373	148		1555	523		524	166
							414	131		1918	468		429	174
							316	120		1794	534		388	174
							399	111		2091	453		494	170
							470	118		2101	502		534	176
							371	133		2200	494		747	173
							583	125		2269	456		997	188
							293	112		2046	472		1034	164
							400	149		1957	423		1190	172
							311	159		1713	430		980	187
							421	113		1605	428		812	160
							382	108		1446	528		611	158
							348	124		1383	425		630	195
							462	125		1340	410		544	177
							381	169		1208	390		444	162
							496	203		973	359		516	173
							484	185		897	364		455	209
							462	145		930	323		419	152
							522	135		809	260		337	173
							504	149		658	265		419	180
							447	142		528	222		219	184
							324	101		585	178		302	174
							239	120		499	163		320	184
							273	130		393	156		319	169
							308	127		432	139		226	169
							226	122		303	127		210	170
							255	178		331	144		253	162
							221	113		304	173		208	180
							163	127		286	145		255	178
							180	117		297	169		304	180
							93	110		306	129		253	166
							147	100		252	145		217	136
							95	100		297	131		223	166
							209	103		325	111		345	159
							157	80		331	144		169	148
							238	84		361	159		265	181
							122	90		535	150		157	198
							227	89		598	164		187	187
							190	132		502	139		171	168
							195	80		478	135		260	177
							336	81		574	159		242	147
							317	89		683	177		285	185
							326	109		610	158		314	181
							482	87		599	153		261	173
							429	81		509	148		194	196
							446	81		603	141		241	233
							377	94		608	131		320	207
							584	100		459	120		334	204
							559	77		397	126		246	163
							518	114		295	138		272	161
							522	114		304	151		154	173
							516	78		404	139		234	188
							310	72		354	128		201	198
							350	78		318	127		324	181
							353	97		402	135		209	207
							299	164		452	155		306	160
							384	148		311	143		356	173
							280	106		449	161		384	163
							277	170		443	165		360	188
							236	122		417	198		284	177
							321	97		415	143		316	202
							280	99		335	174		282	196
							237	119		343	184		417	166
							331	118		357	175		323	218
							350	120		533	179		326	191
							372	112		653	181		247	224
							354	100		504	161		278	216
							352	109		723	152		241	245
							467	99		740	182		170	220
							294	78		724	149		180	202
							261	84		566	148		215	206
							377	95		475	131		207	193
							283	97		442	135		191	209
							265	68		377	166		262	189
							272	68		361	142		418	193
							314	70		332	157		408	226
							213	98		318	154		490	219
							250	102		264	206		535	247
							249	114		314	196		623	298
							239	99		338	163		778	316
							267	78		474	181		1000	352
							169	94		339	159		901	424
							328	116		495	201		891	364
							196	107		450	178		1000	329
							191	96		477	176		983	349
							169	93		426	130		1003	330
							160	82		449	169		1020	406
							233	103		489	180		751	330
							188	90		418	221		682	365
							242	72		486	196		692	296
							185	104		499	156		804	301
							175	113		534	150		642	370
							243	120		484	156		691	384
							302	133		488	123		830	387
							286	180		440	143		767	524
							257	294		336	139		696	575
							328	382		318	125		646	615
							360	379		359	123		645	657
							431	374		273	132		735	767
							264	306		194	148		485	967
							332	276		254	141		516	1042
							345	208		310	149		426	1208
							307	134		411	170		536	1150
							272	131		591	188		428	1001
							219	128		543	138		448	889
							312	144		831	142		405	582
							343	161		974	150		488	476
							284	151		534	199		510	302
							228	119		527	187		376	219
							254	84		585	168		392	224
							261	68		589	183		586	197
							228	78		502	161		514	274
							159	93		485	162		681	201
							209	63		489	160		605	219
							215	92		559	217		781	210
							351	99		476	220		665	223
							216	89		557	201		637	218
							275	108		736	212		576	254
							264	141		666	253		582	266
							226	129		758	217		591	257
							189	162		818	231		556	295
							256	150		740	190		623	235
							187	137		832	215		541	291
							278	120		718	165		719	256
							149	103		791	159		890	232
							216	111		756	149		531	268
							265	77		568	132		571	203
							137	79		650	154		383	192
							157	71		622	171		406	180
							205	86		762	187		372	164
							209	82		839	159		231	165
							192	118		642	212		226	139
							229	112		871	215		178	171
							230	128		1067	196		125	177
							183	142		820	232		172	165
							158	100		909	215		253	196
							147	89		790	250		344	283
							211	101		754	283		326	332
							136	79		619	301		470	347
							156	62		542	285		429	350
							136	73		495	291		246	411
							286	96		566	294		296	247
							186	86		587	313		189	195
							118	98		514	243		177	140
							174	107		506	222		147	155
							152	90		479	167		193	158
							188	118		317	165		237	133
							152	104		402	174		276	146
							159	120		374	144		316	142
							170	97		306	124		252	161
							149	90		315	110		198	148
							123	135		462	129		219	145
							133	97		381	132		122	171
							143	104		430	109		134	144
							191	77		376	115		109	134
							171	78		412	124		128	152
							292	92		277	111		78	141
							155	80		461	137		165	115
							179	139		433	123		102	127
							191	120		405	133		90	125
							236	143		442	113		128	130
							135	107		417	127		104	126
							190	119		404	123		119	133
							252	82		423	130		154	129
							240	100		472	131		171	112
							221	103		534	135		262	142
							285	126		495	131		228	161
							251	259		512	133		176	136
							278	335		520	138		131	139
							278	497		402	141		248	145
							344	588		456	137		290	124
							344	500		317	138		213	146
							488	498		428	153		355	151
							450	400		453	151		328	177
							513	384		449	160		312	154
							499	261		371	201		286	159
							632	190		367	156		344	178
							536	219		319	164		338	176
							590	199		471	134		352	178
							648	218		551	176		353	191
							713	204		447	167		430	185
							799	188		441	172		614	240
							938	140		483	200		561	202
							991	142		533	203		651	167
							931	118		435	212		751	198
							928	145		486	242		612	187
							805	160		523	254		652	183
							984	164		672	272		637	167
							739	198		568	282		439	203
							736	214		534	330		469	197
							718	215		526	311		361	159
							699	176		652	378		312	162
							537	198		741	480		305	137
							703	178		663	622		223	171
							691	157		672	729		261	201
							666	183		604	908		316	194
							525	193		662	1018		327	202
							584	181		626	1233		423	212
							442	182		748	1087		348	212
							442	266		819	1247		336	190
							412	181		898	1190		393	181
							469	169		986	1177		380	192
							541	176		1027	1063		346	192
							442	158		1128	1043		306	177
							535	152		1185	931		378	168
							487	161		1422	824		277	170
							441	177		1527	886		302	189
							390	160		1316	710		315	163
							379	184		1402	569		396	165
							408	204		1298	501		342	162
							565	332		1338	438		362	163
							650	289		1467	398		363	149
							624	446		1370	450		519	169
							869	660		1568	346		568	225
							826	807		1434	346		798	173
							825	888		1195	307		670	263
							708	1037		1148	329		655	338
							817	1060		1183	332		770	226
							799	863		1022	395		899	253
							812	572		1093	399		879	299
							775	436		1165	335		844	336
							666	353		1134	314		981	335
							601	270		1071	336		966	272
							524	225		930	297		994	265
							537	193		1005	249		1026	328
							612	205		1090	270		956	365
							581	181		909	271		904	355
							619	180		837	260		1113	300
							742	181		868	214		1008	264
							644	159		743	218		1043	266
							777	156		803	198		968	319
							705	154		861	251		941	301
							689	192		759	237		960	332
							567	185		845	233		930	354
							555	209		957	232		896	297
							544	236		964	234		1185	323
							435	207		1000	272		1187	346
							485	153		1077	291		988	281
							461	230		1075	359		927	396
							432	181		886	323		1297	368
							421	138		925	337		1227	354
							454	155		1077	389		957	325
							382	171		920	374		923	296
							352	145		942	338		794	267
							351	122		997	342		846	227
							398	158		910	312		824	322
							336	147		877	407		734	315
							355	145		860	349		709	382
							313	139		900	316		628	436
							344	154		944	290		671	603
							438	152		758	312		655	813
							339	129		936	327		716	815
							350	136		924	313		775	868
							431	155		903	295		589	972
							377	184		929	308		596	1088
							375	113		660	257		689	932
							396	168		664	300		507	762
							371	171		606	311		512	560
							370	152		529	305		477	542
							461	141		518	298		445	342
							519	144		477	268		423	256
							679	123		552	280		422	258
							507	119		494	288		385	235
							500	125		588	310		371	201
							475	113		759	281		338	167
							590	128		888	315		334	151
							635	92		731	311		306	142
							568	102		803	268		312	127
							645	111		910	285		324	120
							660	134		1029	265		236	128
							661	151		804	309		209	119
							642	134		741	302		254	120
							509	111		648	245		240	107
							481	152		598	273		195	127
							545	168		587	242		187	139
							553	160		684	215		183	144
							812	161		619	269		266	147
							786	156		611	228		310	128
							930	162		844	204		270	150
							811	198		863	203		434	168
							875	143		793	215		587	157
							753	145		799	208		622	166
							754	190		903	229		759	215
							800	173		915	210		693	188
							636	151		808	225		616	168
							521	217		715	196		599	166
							682	192		593	206		600	173
							519	207		602	209		440	173
							506	246		615	225		521	140
							448	234		648	232		385	141
							449	359		587	279		367	123
							446	349		605	332		323	117
							522	235		723	313		349	149
							453	209		803	316		314	118
							341	189		657	294		374	132
							380	162		797	281		436	126
							404	109		862	249		275	164
							359	124		670	275		205	173
							441	126		734	260		174	198
							338	148		709	281		169	196
							319	109		615	289		148	231
							378	133		797	251		221	218
							357	143		790	223		183	194
							292	117		766	264		158	178
							424	172		897	231		142	188
							406	148		840	229		169	142
							491	124		756	234		247	151
							503	108		866	238		181	146
							540	144		660	201		173	136
							528	116		697	213		170	139
							461	106		679	280		235	130
							606	82		720	178		182	124
							464	152		707	211		127	123
							405	149		790	206		97	131
							375	110		717	200		70	149
							371	128		487	217		77	128
							375	156		595	263		83	117
							416	125		578	201		74	152
							405	146		535	186		125	135
							425	207		529	183		86	133
							354	200		521	190		104	156
							389	179		402	181		133	151
							371	126		454	186		172	151
							378	179		393	204		200	138
							412	121		360	223		195	164
							396	146		532	199		218	149
							422	115		472	188		225	174
							285	125		422	178		175	148
							332	77		493	160		146	137
							499	90		511	171		126	143
							372	94		571	187		168	126
							341	75		571	151		152	127
							399	80		596	167		137	148
							304	87		626	156		246	145
							365	140		706	130		221	140
							342	89		863	174		182	169
							270	76		863	150		211	163
							261	97		602	165		216	172
							300	129		654	169		182	208
							226	103		735	177		183	195
							334	134		661	129		191	188
							314	138		561	153		247	145
							339	126		610	179		260	142
							339	163		760	168		150	182
							405	133		655	174		161	162
							438	144		636	155		215	142
							457	147		755	194		273	144
							439	194		577	157		165	146
							515	135		709	182		223	168
							572	160		580	220		272	179
							424	157		617	213		264	155
							467	123		650	229		362	162
							453	135		627	202		347	166
							369	159		551	247		403	166
							266	119		661	202		507	180
							349	151		619	216		356	184
							315	129		804	169		272	182
							242	128		764	228		235	169
							308	117		813	201		234	165
							330	122		637	180		165	179
							278	121		377	162		185	175
							398	127		412	172		175	166
							436	119		362	169		203	178
							430	140		453	165		133	133
							530	168		246	165		110	125
							475	188		268	148		167	174
							490	239		222	183		153	174
							515	349		250	190		150	189
							822	457		345	203		168	184
							696	667		233	173		170	170
							994	884		195	169		268	162
							1175	945		212	167		1175	1175
							1334	1096		173	171		1334	1334
							1091	1150		185	178		1091	1091
							1327	1251		143	197		1327	1327
							1207	1245		129	201		1207	1207
							1018	1144		196	178		1018	1018
							1017	983		158	185		1017	1017
							1072	709		197	141		1072	1072
							885	589		268	152		885	885
							821	560		339	144		821	821
							760	419		322	144		760	760
							732	276		301	149		732	732
							585	241		213	124		585	585
							636	222		246	136		636	636
							662	185		167	165		662	662
							956	211		315	170		956	956
							799	241		300	188		799	799
							722	201		275	223		722	722
							855	171		346	219		855	855
							824	216		293	201		824	824
							863	211		299	192		863	863
							757	160		273	150		757	757
							810	235		293	152		810	810
							876	295		332	168		876	876
							859	297		210	146		859	859
							1067	271		310	170		1067	1067
							1122	284		282	171		1122	1122
							1225	318		295	212		1225	1225
							1010	253		187	180		1010	1010
							946	254		209	199		946	946
							925	268		147	222		925	925
							915	261		184	241		915	915
							888	206		145	239		888	888
							843	187		162	186		843	843
							830	198		142	234		830	830
							818	228		210	254		818	818
							802	278		195	234		802	802
							762	189		168	241		762	762
							749	230		273	151		749	749
							646	185		228	172		646	646
							707	125		277	188		707	707
							759	178		315	185		759	759
							672	148		438	203		672	672
							719	152		540	189		719	719
							516	136		642	193		516	516
							426	140		752	217		426	426
							439	135		690	193		439	439
							433	112		494	216		433	433
							496	149		593	226		496	496
							596	165		632	237		596	596
							594	158		613	188		594	594
							576	132		509	206		576	576
							625	142		655	160		625	625
							796	117		600	203		796	796
							812	116		432	174		812	812
							608	135		417	197		608	608
							635	99		312	255		635	635
							491	112		356	194		491	491
							575	115		414	241		575	575
							521	123		228	208		521	521
							571	110		325	177		571	571
							686	82		266	153		686	686
							718	115		280	164		718	718
							614	103		373	180		614	614
							516	124		376	162		516	516
							458	113		301	183		458	458
							524	133		387	187		524	524
							431	135		511	164		431	431
							448	119		383	194		448	448
							650	152		0	0		650	650
							487	134		419	179		487	487
							499	157		419	179		499	499
							555	128		419	179		555	555
							556	101		419	179		556	556
							467	189		456	192		467	467
							559	147		514	213		559	559
										572	234
										629	255
										687	276
										745	297
										802	319
										860	340
										916	361
										973	383
										1029	405
										1086	426
										1143	448
										1199	470
										1256	492
										1316	508
										1386	512
										1457	516
										1527	519
										1598	523
										1668	527
										1738	530
										1809	534
										1835	531
										1827	522
										1820	513
										1812	504
										1804	496
										1796	487
										1788	478
										1780	470
										1766	466
										1751	464
										1736	461

## Sheet: Figure 4
	Scr-shRNA			Par3 kd
Notch1	0.556002	0.563753	0.594476	0.206484	0.213724	0.228982
Notch2	4.1142	1.63793	3.05334	1.30976	1.75495	2.4685
Jag1	18.3044	18.5968	38.5623	1.64903	1.93246	1.93246
Jag2	0.313951	0.475157	0.509534	0.244768	0.255469	0.252393
p21	40.9256	29.6901	55.7189	1.52973	2.36937	1.18637
HEYL	53.1114	35.8067	35.8067	2.45901	3.09434	2.57585
HEY1	68.2714	31.9171	28.2646	0.783412	0.974529	0.347427

## Sheet: Figure 5
*Endometrial Cancer PCR Data	Normal	G1 EEC	G2 EEC		Normal	G1 EEC	G2 EEC	Notch4 (%18srRNA)	Normal	G1 EEC	G2 EEC	Jag1 mRNA (%18SrRNA)	Normal Tissue	G1 EEC	G2 EEC	Heyl mRNA (%18SrRNA)	Normal Tissue	G1 EEC	G2 EEC	Hes1 mRNA (%18SrRNA)	Normal Tissue	G1 EEC	G2 EEC
Notch1 Relative Expression	1.3566	2.28153	1.12506	Notch2 Relative Expression	2.90794	2.2974	5.1337		0.000515	0.00017	5.8e-05		0.0103	0.019358	0.000923		0.00557	0.00111	0.00063		0.0164	0.0166	0.007
Compared to TBP	1.43396	1.98619	1.23114	Compared to TBP	2.86791	5.93809	2.18859		0.001469	0.001341	0.000151		0.048158	0.029932	0.009457		0.00751	0.00854	0.0001		0.0389	0.0135	0.0006
	1.75321	0.496546	0.939523		2.78949	0.469761	3.70635		0.001322	0.000121	6.5e-05		0.037236	0.000227	0.007821		0.01291	1e-05	0.00034		0.0085	0.0004	0.0071
	0.965936	2.2974	0.619854		5.46416	3.86375	1.93187		0.000992	0.000228	0.000183		0.015113	0.000481	0.002509		0.00599	0.00014	9e-05		0.0076	0.0017	0.0059
	1.81504	1.25701	1.32869		3.81055	2.02792	2.49666		0.002521	0.00035	0.000171		0.032033	0.002899	0.002345		0.00932	0.00022	0.00011		0.0276	0.0017	0.0052
	1.37554	1.30134	2.63902		4.25748	4.46915	1.70527		0.000297	0.002434	0.000239		0.011947	0.021208	0.006241		0.01024	0.00358	0.00013		0.0138	0.0036	0.0055
			1.71713				1.75321		0.000892	0.000734	0.000424		0.01323	0.027349	0.002446		0.00492	0.00081	0.00015		0.0074	0.0142	0.0071
			1.39474				2.75108		0.00479	0.000149	4e-05		0.089699	0.010213	0.000403		0.01658	0.00051	0.00045		0.0312	0.0081	0.0023
			1.38511				1.72907		0.00101	0.000421	0.000396		0.018478	0.011476	0.002113		0.00529	0.00035	4e-05		0.0025	0.0041	0.0012
			1.42405				5.50217		0.000153		0.000303		0.004944		0.010564		0.0005		0.00106		0.0043		0.0035
			2.37841				2.2974				0.000115				0.000494				0.0002				0.0035
			0.460094				1.23114				0.000208				0.003725				0.00017				0.0015
											0.000204				0.007785				0.00035				0.0069
											0.000263				0.006066				6e-05				0.0059
											0.000106				0.001647				0.0006				0.0084
											0.000222				0.012411				1e-05				0.0041
											4.1e-05				5.4e-05				0.00032				0.0201
											8.1e-05				0.000769				1e-05				0.0004
											0.000246				0.011825				3e-05				0.0018
																			0.00103				0.0089

## Sheet: Figure 6
% Disorganized ZO1	Control	Par3 Overexpression	% of BrdU	Control	Par3 Overexpression
	66.6667	47.619		24.7573	11.4114
	81.3953	68.1818		19.6667	4.52962
	75	56.5217		22.8261	9.05512
	70	67.8571		16.9118	11.1913
	80.6452	70.8333		22.7106	16.9916
	75	66.6667		14.0562	13.4058
	66.6667	46.6667		19.6154	12.4324
	64	55.5556		23.2727	6.81004
	59.2593	46.6667		19.322	14.7399

## Sheet: Figure 7
Distance Changed		Hec-1A Control			Hec-1A Par3 Overexpression			BrdU Incorp.	HEC-1A Parental				HEC-1A Par3
	Control	1054.88	1478.14	1164.5	481.844	481.86	325.581	Control	35.5805	26.4605			25.8065	12.3209
	DAPT	644.814	651.162	645.79	582.79	589.302	586.046	DAPT	34.3902	12.4122	16.5803	26.8156	27.2446	22.1865	31.1404	13.5057
HES1 Fold Change	HEC-1A Parental			HEC-1A Par3
Control	0.393353	0.36458	0.48343	0.420019	0.452537	0.640419
DAPT	0.261612	0.306055	0.319082	0.313832	0.291585	0.578563

## Sheet: Sfigure 1
# of Cilia Per Gland	Normal	Cancer
	1.4	0.2
	0	0
	1.6	1.9
		0.2

## Sheet: Sfigure 2
% BrdU Inc	Scr-shRNA	Par3 kd	Ezrin kd
	7.09459	9.86842	35.0365
	2.27273	22.8956	39.4309
	7.62195	23.2082	36.5079
	3.98551	18.1185	41.8033
	2.22222	17.3585	37.4429
	2.88809	16.5493	42.9752
	6.36943	14.3426	36.9295
	2.42424	14.8387	40.3922

## Sheet: Sfigure 3
Relative Expression	MDCK						Relative Expression	MDCK				MDCK
Notch1	0.332066	0.338538	0.344683	0.515254	0.508653	0.494254	Jag1	11.9521	10.5215	12.7945	p21	60.9411	59.3544	56.3587	54.1153	55.5448	52.0755
Notch2	2.85362	2.75743	2.99179	6.87633	7.7797	4.36446	Jag2	0.819484	0.789484	0.876412	HEY1	0.100557	0.109846	0.103534	0.0563227	0.0648188	0.0543303
Notch3	0.0108367	0.0102823	0.0107393	0.0126161	0.00701312	0.0102402	DLL1	0.135958	0.131102	0.139539	HEYL	0.0228891	0.0284807	0.0264643
Notch4	0.000204564	0.000863926	0.00021287	2.72679e-05			DLL3	0.00425839	0.00477715	0.000921613	HEY2	0.0015938	0.00203833	0.00203631	0.00541133	0.00643638	0.00729594
											HES6	0.0062642	0.00668719	0.00563863
Relative Expression Compared to HPRT
	Control			Ezrin kd				Control			Ezrin kd				Control			Ezrin kd
Notch1	2.97891	3.2554	2.73041	0.292528	0.285862	0.309664	Jag1	37.5074	35.8948	38.5623	18.4354	20.1403	18.6794	p21	104.412	119.04	117.22	10.5334	11.3742	10.7577
Notch2	13.7995	13.4468	13.7257	1.47028	1.70605	1.48187	Jag2	3.70206	4.18898	4.19273	0.494107	0.486756	0.48143	HEY1	0.188665	0.173976		0.0160979	0.0169757	0.047924
														HEYL	0.0293752	0.0299774	0.0294515	0.00431103	0.00356514	0.00396595

[truncated: 2 more sheets: SFigure 4, Sfigure 5]
